# Supplementary material for: Development of a novel method for the quantification of tyrosine 39 phosphorylated α- and β-synuclein in human cerebrospinal fluid
Source: Clin Proteomics. 2020 May 4;17:13. doi: 10.1186/s12014-020-09277-8 (PMC7197159; doi:10.1186/s12014-020-09277-8)
Supplement: Supplementary file 1 — Additional file 1: Table S1. The demographic and clinical characteristics of PD patients and control individuals. [file 12014_2020_9277_MOESM1_ESM.xlsx]

## Sheet: Sheet1
Age	Sex	Primary diagnosis	Cognitive impairment	*MCI/CIND	Dementia
75.2075	Male	Parkinson's disease	Yes	Yes	No
66.1341	Female	Parkinson's disease	Yes	Yes	No
68.0397	Female	Parkinson's disease	Yes	Yes	No
77.3512	Male	Parkinson's disease	Yes	No	Yes
73.3213	Male	Healthy control	No	No	No
66.1588	Female	Healthy control	No	No	No
67.1773	Female	Healthy control	No	No	No
81.9318	Male	Healthy control	No	No	No
*MCI: Mild Cognitive Impairment
*CIND: Cognitive Impairment, No Dementia
