# Supplementary material for: Development of a novel method for the quantification of tyrosine 39 phosphorylated α- and β-synuclein in human cerebrospinal fluid
Source: Clin Proteomics. 2020 May 4;17:13. doi: 10.1186/s12014-020-09277-8 (PMC7197159; doi:10.1186/s12014-020-09277-8)
Supplement: Supplementary file 3 — Additional file 3: Table S2. Quantification results for Y39 αβ-syn and pY39 αβ-syn peptides in the CSF of PD patients and control individuals. [file 12014_2020_9277_MOESM3_ESM.xlsx]

## Sheet: pY39 aSyn
Light pY39 aSyn peptide
	y8 - 902.4383+	y7 - 845.4168+	y6 - 746.3484+	y5 - 633.2644+	y4 - 390.2347+	y3 - 291.1663+	y2 - 234.1448+
Sample	Peak Area	Peak Area	Peak Area	Peak Area	Peak Area	Peak Area	Peak Area	Sum
Control1	0	0	4048.79	3616.45	1770.3	0	0	9435.54
Control2	0	0	1282	2494.88	708.099	259.385	0	4744.36
Control3	0	0	2453.96	1721.2	987.447	0	0	5162.61
Control4	0	0	684.374	1571.34	0	0	0	2255.72
PD1	0	0	1701.72	664.09	0	0	0	2365.81
PD2	229.25	0	2351.3	2737.06	1057.96	0	0	6375.57
PD3	0	0	1774.55	2051.33	891.17	496.31	0	5213.37
PD4	0	0	1338.25	2248.71	302.004	0	0	3888.97
Heavy pY39 aSyn peptide
	y8 - 910.4525+	y7 - 853.4310+	y6 - 754.3626+	y5 - 641.2786+	y4 - 398.2489+	y3 - 299.1805+	y2 - 242.1590+
Sample	Peak Area	Peak Area	Peak Area	Peak Area	Peak Area	Peak Area	Peak Area	Sum
Control1	36220.3	59376.4	610298	692312	325076	148212	21735.1	1.89323e+06
Control2	30226.3	49571.7	485473	554733	259022	117589	16008.7	1.51262e+06
Control3	25051.2	39960.9	395040	457561	209244	94479.7	13301.6	1.23464e+06
Control4	26459.8	43793.6	435795	499873	228477	102706	14404.1	1351508
PD1	31021.6	48683.6	494997	570634	267351	119769	17785.2	1.55024e+06
PD2	30907.4	46548.9	487377	549462	256648	112850	17913.2	1.50171e+06
PD3	28981.2	48911.1	483743	534936	257220	118727	17302	1.48982e+06
PD4	24342.7	38293	377889	448823	196070	84990.2	12816.5	1.18322e+06
The concentration of endigenous pY39 aSyn peptide
Sample	Light pY39 aSyn peptide	Heavy pY39 aSyn peptide	pY39 aSyn peptide concentration (attomole/ml)
Control1	9435.54	1.89323e+06	4.98383
Control2	4744.36	1.51262e+06	3.13651
Control3	5162.61	1.23464e+06	4.18147
Control4	2255.72	1351508	1.66904
PD1	2365.81	1.55024e+06	1.52609
PD2	6375.57	1.50171e+06	4.24555
PD3	5213.37	1.48982e+06	3.49932
PD4	3888.97	1.18322e+06	3.28676

## Sheet: Y39 aSyn
Light Y39 aSyn peptide
		y8 - 822.4720+	y7 - 765.4505+	y6 - 666.3821+	y5 - 553.2980+	y4 - 390.2347+	y3 - 291.1663+
Sample	Replicates	Peak Area	Peak Area	Peak Area	Peak Area	Peak Area	Peak Area	Sum
Control1	Replicate1	10701.3	0	298183	425222	178140	149220	1.06147e+06
	Replicate2	0	0	232397	450637	146426	139342	968802
	Replicate3	0	0	159366	232253	90669.7	0	482289
Control2	Replicate1	17637.7	8132.88	305132	441305	200000	160728	1.13294e+06
	Replicate2	0	0	345852	519704	0	0	865556
	Replicate3	0	0	204203	384520	112409	92146.8	793280
Control3	Replicate1	32996.9	0	404971	524619	273605	273844	1.51004e+06
	Replicate2	22431.9	0	275640	479869	252462	107482	1.13789e+06
	Replicate3	0	17999.2	274055	446921	236094	135351	1.11042e+06
Control4	Replicate1	0	0	59207	159243	66756.4	29665.2	314872
	Replicate2	9269.81	0	50549.2	149404	18620	34328.3	262171
	Replicate3	0	28005.2	31091.9	42569	31353.2	0	133019
PD1	Replicate1	0	9503.53	54200.7	89034.3	0	9621.03	162360
	Replicate2	0	0	23516.5	15506.1	0	13406.6	52429.2
	Replicate3	0	70987.5	0	13083.2	0	6856.51	90927.2
PD2	Replicate1	0	78792.5	108532	250089	103943	60365.4	601723
	Replicate2	0	166454	0	302774	63610.8	31215.2	564055
	Replicate3	0	0	30410.5	109718	83399.9	0	223529
PD3	Replicate1	0	0	115318	232566	52546.5	115922	516352
	Replicate2	0	44099.4	150105	117579	83798.1	50564.7	446146
	Replicate3	0	0	33182.6	117069	24328.4	0	174580
PD4	Replicate1	0	0	75765.4	148938	25043.5	51576.9	301324
	Replicate2	0	11183.8	44433.3	71815.5	37745.8	11662.4	176841
	Replicate3	0	0	15118.3	174468	0	0	189587
Heavy Y39 aSyn peptide
		y8 - 830.4862+	y7 - 773.4647+	y6 - 674.3963+	y5 - 561.3122+	y4 - 398.2489+	y3 - 299.1805+
Sample	Replicates	Peak Area	Peak Area	Peak Area	Peak Area	Peak Area	Peak Area	Sum
Control1	Replicate1	388722	473256	3.63085e+06	5214526	2.50068e+06	2.10953e+06	1.43176e+07
	Replicate2	340778	410964	6.29681e+06	4.77126e+06	2.4066e+06	1.99076e+06	1.62172e+07
	Replicate3	203126	165450	3.22238e+06	3.06358e+06	1.44196e+06	1.25549e+06	9.35199e+06
Control2	Replicate1	459983	541737	5345561	6760613	2.82207e+06	2.35488e+06	1.82848e+07
	Replicate2	507113	516148	5054109	5919129	3.06716e+06	2.47183e+06	1.75355e+07
	Replicate3	306661	287456	3263389	4249851	2069860	1846598	1.20238e+07
Control3	Replicate1	515694	583717	5417698	6.0861e+06	3.05802e+06	2587914	1.82491e+07
	Replicate2	373498	398139	2.94996e+06	4311192	2379383	1.95492e+06	1.23671e+07
	Replicate3	337342	322045	3490811	4228558	2.09929e+06	1.67414e+06	1.21522e+07
Control4	Replicate1	386096	413341	4.72767e+06	5.25487e+06	2.72069e+06	2.09418e+06	1.55968e+07
	Replicate2	382036	399080	5.99555e+06	5798888	2.56615e+06	2.01239e+06	1.71541e+07
	Replicate3	208116	169646	2.18089e+06	2.65155e+06	1.40695e+06	1.03868e+06	7.65583e+06
PD1	Replicate1	484955	575334	5166002	6.65858e+06	3.20234e+06	2810690	1.88979e+07
	Replicate2	394760	403403	4.68519e+06	5570568	2870031	2405623	1.63296e+07
	Replicate3	262534	274604	2.56008e+06	3.41267e+06	1.76076e+06	1.18218e+06	9.45283e+06
PD2	Replicate1	524412	704521	5.97691e+06	7860852	3.78134e+06	2755779	2.16038e+07
	Replicate2	501715	659977	5.83564e+06	7.61679e+06	4352967	3.31368e+06	2.22808e+07
	Replicate3	311981	354072	3.2982e+06	4.73532e+06	2.20898e+06	1.72231e+06	1.26309e+07
PD3	Replicate1	593146	660350	5.46002e+06	7.91936e+06	4.11106e+06	3211927	2.19559e+07
	Replicate2	710871	680126	7910052	9069388	4716828	3701915	2.67892e+07
	Replicate3	486578	570913	4.81168e+06	6.33125e+06	3.21087e+06	2.3847e+06	1.7796e+07
PD4	Replicate1	327211	388083	3.26851e+06	5.06571e+06	2.64661e+06	2161535	1.38577e+07
	Replicate2	303759	352773	4.3881e+06	5143313	2.55213e+06	2.29758e+06	1.50377e+07
	Replicate3	156091	318588	2877788	3.79928e+06	1.94396e+06	1.36936e+06	1.04651e+07
The concentration of endigenous Y39 aSyn peptide
Sample	Replicates	Light Y39 aSyn	Heavy Y39 aSyn	Endogenous Y39 aSyn (fmol/ml)
Control1	Replicate1	1.06147e+06	1.43176e+07	148.275
	Replicate2	968802	1.62172e+07	119.479
	Replicate3	482289	9.35199e+06	103.141
Control2	Replicate1	1.13294e+06	1.82848e+07	123.921
	Replicate2	865556	1.75355e+07	98.7205
	Replicate3	793280	1.20238e+07	131.951
Control3	Replicate1	1.51004e+06	1.82491e+07	165.491
	Replicate2	1.13789e+06	1.23671e+07	184.018
	Replicate3	1.11042e+06	1.21522e+07	182.752
Control4	Replicate1	314872	1.55968e+07	40.3763
	Replicate2	262171	1.71541e+07	30.5666
	Replicate3	133019	7.65583e+06	34.7498
PD1	Replicate1	162360	1.88979e+07	17.1828
	Replicate2	52429.2	1.63296e+07	6.42138
	Replicate3	90927.2	9.45283e+06	19.2381
PD2	Replicate1	601723	2.16038e+07	55.7052
	Replicate2	564055	2.22808e+07	50.6315
	Replicate3	223529	1.26309e+07	35.394
PD3	Replicate1	516352	2.19559e+07	47.0355
	Replicate2	446146	2.67892e+07	33.308
	Replicate3	174580	1.7796e+07	19.6202
PD4	Replicate1	301324	1.38577e+07	43.4884
	Replicate2	176841	1.50377e+07	23.5197
	Replicate3	189587	1.04651e+07	36.2323
The concentration of endigenous Y39 aSyn peptide in average (femtomole/ml)
	Replicate1	Replicate2	Replicate3	Average
Control1	148.275	119.479	103.141	123.632
Control2	123.921	98.7205	131.951	118.198
Control3	165.491	184.018	182.752	177.421
Control4	40.3763	30.5666	34.7498	35.2309
PD1	17.1828	6.42138	19.2381	14.2808
PD2	55.7052	50.6315	35.394	47.2436
PD3	47.0355	33.308	19.6202	33.3212
PD4	43.4884	23.5197	36.2323	34.4135

## Sheet: pY39_over_Y39
	Y39 aSyn (femtomole/ml)	pY39 aSyn (attomole/ml)	pY39/Y39 aSyn (ppm)
Control1	123.632	4.98383	40.312
Control2	118.198	3.13651	26.5362
Control3	177.421	4.18147	23.5681
Control4	35.2309	1.66904	47.3743
PD1	14.2808	1.52609	106.863
PD2	47.2436	4.24555	89.8651
PD3	33.3212	3.49932	105.018
PD4	34.4135	3.28676	95.5078
