# Supplementary material for: Development of a novel method for the quantification of tyrosine 39 phosphorylated α- and β-synuclein in human cerebrospinal fluid
Source: Clin Proteomics. 2020 May 4;17:13. doi: 10.1186/s12014-020-09277-8 (PMC7197159; doi:10.1186/s12014-020-09277-8)
Supplement: Supplementary file 4 — Additional file 4. Skyline files of the quantification results for pY39 αβ-syn peptide in the CSF of PD patients and control individuals. [file 12014_2020_9277_MOESM4_ESM.zip]

Archive with 3 entries (3 files):
- Supplemental_Data_S1.sky
- Supplemental_Data_S1.sky.view
- Supplemental_Data_S1.skyd
