# Supplementary material for: Development of a novel method for the quantification of tyrosine 39 phosphorylated α- and β-synuclein in human cerebrospinal fluid
Source: Clin Proteomics. 2020 May 4;17:13. doi: 10.1186/s12014-020-09277-8 (PMC7197159; doi:10.1186/s12014-020-09277-8)
Supplement: Supplementary file 4 — Additional file 4. Skyline files of the quantification results for pY39 αβ-syn peptide in the CSF of PD patients and control individuals. [file 12014_2020_9277_MOESM4_ESM.zip › Supplemental_Data_S1.sky]

<?xml version="1.0" encoding="utf-8"?>
<srm_settings format_version="19.1" software_version="Skyline (64-bit) 19.1.0.193">
  <settings_summary name="Default">
    <peptide_settings>
      <enzyme name="Trypsin" cut="KR" no_cut="P" sense="C" />
      <digest_settings max_missed_cleavages="0" />
      <peptide_prediction use_measured_rts="true" measured_rt_window="2" use_spectral_library_drift_times="false" spectral_library_drift_times_peak_width_calc_type="resolving_power" spectral_library_drift_times_resolving_power="0" spectral_library_drift_times_width_at_dt_zero="0" spectral_library_drift_times_width_at_dt_max="0" />
      <peptide_filter start="25" min_length="8" max_length="25" auto_select="true">
        <peptide_exclusions />
      </peptide_filter>
      <peptide_libraries pick="library" />
      <peptide_modifications max_variable_mods="3" max_neutral_losses="1">
        <static_modifications>
          <static_modification name="Carbamidomethyl (C)" aminoacid="C" formula="H3C2NO" unimod_id="4" short_name="CAM" />
          <static_modification name="Phospho (Y)" aminoacid="Y" formula="HO3P" explicit_decl="true" unimod_id="21" short_name="Pho" />
        </static_modifications>
        <heavy_modifications>
          <static_modification name="Label:13C(6)15N(2) (C-term K)" aminoacid="K" terminus="C" label_13C="true" label_15N="true" explicit_decl="true" />
        </heavy_modifications>
      </peptide_modifications>
    </peptide_settings>
    <transition_settings>
      <transition_prediction precursor_mass_type="Monoisotopic" fragment_mass_type="Monoisotopic" optimize_by="None">
        <predict_collision_energy name="Thermo TSQ Vantage" step_size="1" step_count="5">
          <regression_ce charge="2" slope="0.03" intercept="2.905" />
          <regression_ce charge="3" slope="0.038" intercept="2.281" />
        </predict_collision_energy>
      </transition_prediction>
      <transition_filter precursor_charges="2" product_charges="1" precursor_adducts="[M-3H],[M-2H],[M-H],[M-],[M+H],[M+],[M+2H],[M+3H]" product_adducts="[M-3],[M-2],[M-],[M+],[M+2],[M+3]" fragment_types="y,b" small_molecule_fragment_types="f" fragment_range_first="ion 2" fragment_range_last="last ion" precursor_mz_window="0" auto_select="true">
        <measured_ion name="N-terminal to Proline" cut="P" sense="N" min_length="3" />
      </transition_filter>
      <transition_libraries ion_match_tolerance="0.5" min_ion_count="0" ion_count="3" pick_from="all" />
      <transition_integration />
      <transition_instrument min_mz="50" max_mz="1500" mz_match_tolerance="0.055" />
      <transition_full_scan acquisition_method="Targeted" product_mass_analyzer="orbitrap" product_res="30000" product_res_mz="200" precursor_isotopes="Count" precursor_isotope_filter="3" precursor_mass_analyzer="orbitrap" precursor_res="60000" precursor_res_mz="200" selective_extraction="true" retention_time_filter_type="ms2_ids" retention_time_filter_length="5">
        <isotope_enrichments name="Default">
          <atom_percent_enrichment symbol="H'">0.98</atom_percent_enrichment>
          <atom_percent_enrichment symbol="C'">0.995</atom_percent_enrichment>
          <atom_percent_enrichment symbol="N'">0.995</atom_percent_enrichment>
          <atom_percent_enrichment symbol="O&quot;">0.99</atom_percent_enrichment>
          <atom_percent_enrichment symbol="O'">0.99</atom_percent_enrichment>
          <atom_percent_enrichment symbol="Cl'">0.99</atom_percent_enrichment>
          <atom_percent_enrichment symbol="Br'">0.99</atom_percent_enrichment>
          <atom_percent_enrichment symbol="P'">0.99</atom_percent_enrichment>
          <atom_percent_enrichment symbol="S&quot;">0.99</atom_percent_enrichment>
          <atom_percent_enrichment symbol="S'">0.99</atom_percent_enrichment>
        </isotope_enrichments>
      </transition_full_scan>
    </transition_settings>
    <data_settings document_guid="57fce7ee-2b16-495d-9d58-474de3f35b44" />
    <measured_results time_normal_area="true">
      <replicate name="Ctl1">
        <sample_file id="Ctl1_f0" file_path="G:\Chan_Documents\Small_Projects\pY39_alpha_synuclein_PRM\aSyn_pY39_PD_Control\alpha_Syn_pY39_K8_1fmol_1ml_CSF_PRM_TiO2_Ctl2.raw" sample_name="alpha_Syn_pY39_K8_1fmol_1ml_CSF_PRM_TiO2_Ctl2" acquired_time="2018-04-15T23:41:58" modified_time="2018-04-16T00:27:02" tic_area="3064002560">
          <instrument_info_list>
            <instrument_info>
              <model>Orbitrap Fusion</model>
              <ionsource>nanoelectrospray</ionsource>
              <analyzer>quadrupole/orbitrap</analyzer>
              <detector>inductive detector</detector>
            </instrument_info>
            <instrument_info>
              <model>Orbitrap Fusion</model>
              <ionsource>nanoelectrospray</ionsource>
              <analyzer>quadrupole/radial ejection linear ion trap</analyzer>
              <detector>electron multiplier</detector>
            </instrument_info>
          </instrument_info_list>
        </sample_file>
      </replicate>
      <replicate name="Ctl2">
        <sample_file id="Ctl2_f0" file_path="G:\Chan_Documents\Small_Projects\pY39_alpha_synuclein_PRM\aSyn_pY39_PD_Control\alpha_Syn_pY39_K8_1fmol_1ml_CSF_PRM_TiO2_Ctl3.raw" sample_name="alpha_Syn_pY39_K8_1fmol_1ml_CSF_PRM_TiO2_Ctl3" acquired_time="2018-04-16T02:19:18" modified_time="2018-04-16T03:04:21" tic_area="5255954432">
          <instrument_info_list>
            <instrument_info>
              <model>Orbitrap Fusion</model>
              <ionsource>nanoelectrospray</ionsource>
              <analyzer>quadrupole/orbitrap</analyzer>
              <detector>inductive detector</detector>
            </instrument_info>
            <instrument_info>
              <model>Orbitrap Fusion</model>
              <ionsource>nanoelectrospray</ionsource>
              <analyzer>quadrupole/radial ejection linear ion trap</analyzer>
              <detector>electron multiplier</detector>
            </instrument_info>
          </instrument_info_list>
        </sample_file>
      </replicate>
      <replicate name="Ctl3">
        <sample_file id="Ctl3_f0" file_path="G:\Chan_Documents\Small_Projects\pY39_alpha_synuclein_PRM\aSyn_pY39_PD_Control\alpha_Syn_pY39_K8_1fmol_1ml_CSF_PRM_TiO2_Ctl4.raw" sample_name="alpha_Syn_pY39_K8_1fmol_1ml_CSF_PRM_TiO2_Ctl4" acquired_time="2018-04-16T04:54:49" modified_time="2018-04-16T05:39:54" tic_area="3722516480">
          <instrument_info_list>
            <instrument_info>
              <model>Orbitrap Fusion</model>
              <ionsource>nanoelectrospray</ionsource>
              <analyzer>quadrupole/orbitrap</analyzer>
              <detector>inductive detector</detector>
            </instrument_info>
            <instrument_info>
              <model>Orbitrap Fusion</model>
              <ionsource>nanoelectrospray</ionsource>
              <analyzer>quadrupole/radial ejection linear ion trap</analyzer>
              <detector>electron multiplier</detector>
            </instrument_info>
          </instrument_info_list>
        </sample_file>
      </replicate>
      <replicate name="Ctl4">
        <sample_file id="Ctl4_f0" file_path="G:\Chan_Documents\Small_Projects\pY39_alpha_synuclein_PRM\aSyn_pY39_PD_Control\alpha_Syn_pY39_K8_1fmol_1ml_CSF_PRM_TiO2_Ctl5.raw" sample_name="alpha_Syn_pY39_K8_1fmol_1ml_CSF_PRM_TiO2_Ctl5" acquired_time="2018-04-16T07:30:34" modified_time="2018-04-16T08:15:38" tic_area="4588843008">
          <instrument_info_list>
            <instrument_info>
              <model>Orbitrap Fusion</model>
              <ionsource>nanoelectrospray</ionsource>
              <analyzer>quadrupole/orbitrap</analyzer>
              <detector>inductive detector</detector>
            </instrument_info>
            <instrument_info>
              <model>Orbitrap Fusion</model>
              <ionsource>nanoelectrospray</ionsource>
              <analyzer>quadrupole/radial ejection linear ion trap</analyzer>
              <detector>electron multiplier</detector>
            </instrument_info>
          </instrument_info_list>
        </sample_file>
      </replicate>
      <replicate name="PD1">
        <sample_file id="PD1_f0" file_path="G:\Chan_Documents\Small_Projects\pY39_alpha_synuclein_PRM\aSyn_pY39_PD_Control\alpha_Syn_pY39_K8_1fmol_1ml_CSF_PRM_TiO2_PD2.raw" sample_name="alpha_Syn_pY39_K8_1fmol_1ml_CSF_PRM_TiO2_PD2" acquired_time="2018-04-16T00:59:36" modified_time="2018-04-16T01:44:42" tic_area="4914313728">
          <instrument_info_list>
            <instrument_info>
              <model>Orbitrap Fusion</model>
              <ionsource>nanoelectrospray</ionsource>
              <analyzer>quadrupole/orbitrap</analyzer>
              <detector>inductive detector</detector>
            </instrument_info>
            <instrument_info>
              <model>Orbitrap Fusion</model>
              <ionsource>nanoelectrospray</ionsource>
              <analyzer>quadrupole/radial ejection linear ion trap</analyzer>
              <detector>electron multiplier</detector>
            </instrument_info>
          </instrument_info_list>
        </sample_file>
      </replicate>
      <replicate name="PD2">
        <sample_file id="PD2_f0" file_path="G:\Chan_Documents\Small_Projects\pY39_alpha_synuclein_PRM\aSyn_pY39_PD_Control\alpha_Syn_pY39_K8_1fmol_1ml_CSF_PRM_TiO2_PD3.raw" sample_name="alpha_Syn_pY39_K8_1fmol_1ml_CSF_PRM_TiO2_PD3" acquired_time="2018-04-16T03:37:03" modified_time="2018-04-16T04:22:05" tic_area="3467373056">
          <instrument_info_list>
            <instrument_info>
              <model>Orbitrap Fusion</model>
              <ionsource>nanoelectrospray</ionsource>
              <analyzer>quadrupole/orbitrap</analyzer>
              <detector>inductive detector</detector>
            </instrument_info>
            <instrument_info>
              <model>Orbitrap Fusion</model>
              <ionsource>nanoelectrospray</ionsource>
              <analyzer>quadrupole/radial ejection linear ion trap</analyzer>
              <detector>electron multiplier</detector>
            </instrument_info>
          </instrument_info_list>
        </sample_file>
      </replicate>
      <replicate name="PD3">
        <sample_file id="PD3_f0" file_path="G:\Chan_Documents\Small_Projects\pY39_alpha_synuclein_PRM\aSyn_pY39_PD_Control\alpha_Syn_pY39_K8_1fmol_1ml_CSF_PRM_TiO2_PD4.raw" sample_name="alpha_Syn_pY39_K8_1fmol_1ml_CSF_PRM_TiO2_PD4" acquired_time="2018-04-16T06:12:38" modified_time="2018-04-16T06:57:45" tic_area="3183298816">
          <instrument_info_list>
            <instrument_info>
              <model>Orbitrap Fusion</model>
              <ionsource>nanoelectrospray</ionsource>
              <analyzer>quadrupole/orbitrap</analyzer>
              <detector>inductive detector</detector>
            </instrument_info>
            <instrument_info>
              <model>Orbitrap Fusion</model>
              <ionsource>nanoelectrospray</ionsource>
              <analyzer>quadrupole/radial ejection linear ion trap</analyzer>
              <detector>electron multiplier</detector>
            </instrument_info>
          </instrument_info_list>
        </sample_file>
      </replicate>
      <replicate name="PD4">
        <sample_file id="PD4_f0" file_path="G:\Chan_Documents\Small_Projects\pY39_alpha_synuclein_PRM\aSyn_pY39_PD_Control\alpha_Syn_pY39_K8_1fmol_1ml_CSF_PRM_TiO2_PD5.raw" sample_name="alpha_Syn_pY39_K8_1fmol_1ml_CSF_PRM_TiO2_PD5" acquired_time="2018-04-16T08:48:31" modified_time="2018-04-16T09:33:33" tic_area="4071353856">
          <instrument_info_list>
            <instrument_info>
              <model>Orbitrap Fusion</model>
              <ionsource>nanoelectrospray</ionsource>
              <analyzer>quadrupole/orbitrap</analyzer>
              <detector>inductive detector</detector>
            </instrument_info>
            <instrument_info>
              <model>Orbitrap Fusion</model>
              <ionsource>nanoelectrospray</ionsource>
              <analyzer>quadrupole/radial ejection linear ion trap</analyzer>
              <detector>electron multiplier</detector>
            </instrument_info>
          </instrument_info_list>
        </sample_file>
      </replicate>
    </measured_results>
  </settings_summary>
  <peptide_list label_name="pY39_aSyn" websearch_status="X#Upeptides1" auto_manage_children="false">
    <peptide sequence="EGVLYVGSK" modified_sequence="EGVLY[+79.966331]VGSK" calc_neutral_pep_mass="1030.473628" num_missed_cleavages="0" avg_measured_retention_time="28.96603">
      <explicit_modifications>
        <explicit_static_modifications>
          <explicit_modification index_aa="4" modification_name="Phospho (Y)" mass_diff="+80" />
        </explicit_static_modifications>
        <explicit_heavy_modifications>
          <explicit_modification index_aa="8" modification_name="Label:13C(6)15N(2) (C-term K)" mass_diff="+8" />
        </explicit_heavy_modifications>
      </explicit_modifications>
      <peptide_results>
        <peptide_result replicate="Ctl1" peak_count_ratio="0.535714269" retention_time="28.9958153" />
        <peptide_result replicate="Ctl2" peak_count_ratio="0.607142866" retention_time="28.8651638" />
        <peptide_result replicate="Ctl3" peak_count_ratio="0.5" retention_time="28.9396687" />
        <peptide_result replicate="Ctl4" peak_count_ratio="0.4642857" retention_time="29.07287" />
        <peptide_result replicate="PD1" peak_count_ratio="0.5" retention_time="28.8321075" />
        <peptide_result replicate="PD2" peak_count_ratio="0.535714269" retention_time="28.85275" />
        <peptide_result replicate="PD3" peak_count_ratio="0.535714269" retention_time="29.0464935" />
        <peptide_result replicate="PD4" peak_count_ratio="0.5" retention_time="29.1233768" />
      </peptide_results>
      <precursor charge="2" calc_neutral_mass="1030.473628" precursor_mz="516.24409" collision_energy="18.392323" modified_sequence="EGVLY[+80.0]VGSK">
        <precursor_results>
          <precursor_peak replicate="Ctl1" peak_count_ratio="0.214285716" retention_time="28.9958153" start_time="28.388216" end_time="30.0374146" fwhm="0.229435712" area="9435.542" background="0" height="330.68988" mass_error_ppm="-1.44680023" truncated="0" identified="false" user_set="TRUE" />
          <precursor_peak replicate="Ctl2" peak_count_ratio="0.357142866" retention_time="28.8651638" start_time="28.3419647" end_time="30.0859642" fwhm="0.169700757" area="4954.24756" background="0" height="244.756577" mass_error_ppm="0.554206" truncated="0" identified="false" user_set="TRUE" />
          <precursor_peak replicate="Ctl3" peak_count_ratio="0.214285716" retention_time="28.9396687" start_time="28.59207" end_time="29.98247" fwhm="0.156430051" area="5162.608" background="0" height="248.093491" mass_error_ppm="1.06615019" truncated="0" identified="false" user_set="TRUE" />
          <precursor_peak replicate="Ctl4" peak_count_ratio="0.142857149" retention_time="29.07287" start_time="28.54907" end_time="30.38237" fwhm="0.1938606" area="2255.719" background="0" height="128.397888" mass_error_ppm="-2.02015376" truncated="0" identified="false" user_set="TRUE" />
          <precursor_peak replicate="PD1" peak_count_ratio="0.142857149" retention_time="28.8321075" start_time="28.4837074" end_time="29.964407" fwhm="0.162208572" area="2365.80713" background="0" height="173.78009" mass_error_ppm="0.515789" truncated="0" identified="false" user_set="TRUE" />
          <precursor_peak replicate="PD2" peak_count_ratio="0.2857143" retention_time="28.85275" start_time="28.59205" end_time="30.15625" fwhm="0.227475241" area="6375.566" background="0" height="219.484833" mass_error_ppm="-0.6282467" truncated="0" identified="false" user_set="TRUE" />
          <precursor_peak replicate="PD3" peak_count_ratio="0.2857143" retention_time="29.0464935" start_time="28.7863941" end_time="30.260294" fwhm="0.130899757" area="5213.3667" background="0" height="255.856674" mass_error_ppm="1.8687396" truncated="0" identified="false" user_set="TRUE" />
          <precursor_peak replicate="PD4" peak_count_ratio="0.214285716" retention_time="29.1667767" start_time="28.7327766" end_time="30.3819771" fwhm="0.207094759" area="3888.96729" background="0" height="186.152054" mass_error_ppm="-0.481645972" truncated="0" identified="false" user_set="TRUE" />
        </precursor_results>
        <transition fragment_type="y" fragment_ordinal="8" calc_neutral_mass="901.431035" product_charge="1" cleavage_aa="G" loss_neutral_mass="0">
          <precursor_mz>516.24409</precursor_mz>
          <product_mz>902.438311</product_mz>
          <collision_energy>18.392323</collision_energy>
          <transition_results>
            <transition_peak replicate="Ctl1" user_set="FALSE" />
            <transition_peak replicate="Ctl2" user_set="FALSE" />
            <transition_peak replicate="Ctl3" user_set="FALSE" />
            <transition_peak replicate="Ctl4" user_set="FALSE" />
            <transition_peak replicate="PD1" user_set="FALSE" />
            <transition_peak replicate="PD2" mass_error_ppm="-0.1" retention_time="28.85275" start_time="28.59205" end_time="30.15625" area="229.250168" background="0" height="32.38578" fwhm="0.111089595" truncated="false" identified="false" rank="4" points_across="18" user_set="TRUE" />
            <transition_peak replicate="PD3" user_set="FALSE" />
            <transition_peak replicate="PD4" user_set="FALSE" />
          </transition_results>
        </transition>
        <transition fragment_type="y" fragment_ordinal="7" calc_neutral_mass="844.409571" product_charge="1" cleavage_aa="V" loss_neutral_mass="0">
          <precursor_mz>516.24409</precursor_mz>
          <product_mz>845.416847</product_mz>
          <collision_energy>18.392323</collision_energy>
          <transition_results>
            <transition_peak replicate="Ctl1" user_set="FALSE" />
            <transition_peak replicate="Ctl2" user_set="FALSE" />
            <transition_peak replicate="Ctl3" user_set="FALSE" />
            <transition_peak replicate="Ctl4" user_set="FALSE" />
            <transition_peak replicate="PD1" user_set="FALSE" />
            <transition_peak replicate="PD2" user_set="FALSE" />
            <transition_peak replicate="PD3" user_set="FALSE" />
            <transition_peak replicate="PD4" user_set="FALSE" />
          </transition_results>
        </transition>
        <transition fragment_type="y" fragment_ordinal="6" calc_neutral_mass="745.341157" product_charge="1" cleavage_aa="L" loss_neutral_mass="0">
          <precursor_mz>516.24409</precursor_mz>
          <product_mz>746.348433</product_mz>
          <collision_energy>18.392323</collision_energy>
          <transition_results>
            <transition_peak replicate="Ctl1" mass_error_ppm="-3.1" retention_time="28.9958153" start_time="28.388216" end_time="30.0374146" area="4048.78662" background="0" height="250.487885" fwhm="0.229435712" truncated="false" identified="false" rank="1" points_across="20" user_set="TRUE" />
            <transition_peak replicate="Ctl2" mass_error_ppm="0.3" retention_time="28.8651638" start_time="28.3419647" end_time="30.0859642" area="1281.99561" background="0" height="163.735092" fwhm="0.12859416" truncated="false" identified="false" rank="2" points_across="20" user_set="TRUE" />
            <transition_peak replicate="Ctl3" mass_error_ppm="1" retention_time="28.9396687" start_time="28.59207" end_time="29.98247" area="2453.96" background="0" height="248.093491" fwhm="0.156430051" truncated="false" identified="false" rank="1" points_across="16" user_set="TRUE" />
            <transition_peak replicate="Ctl4" mass_error_ppm="0" retention_time="29.16017" start_time="28.54907" end_time="30.38237" area="684.374451" background="0" height="69.58756" fwhm="0.159815237" truncated="false" identified="false" rank="2" points_across="21" user_set="TRUE" />
            <transition_peak replicate="PD1" mass_error_ppm="0.6" retention_time="28.8321075" start_time="28.4837074" end_time="29.964407" area="1701.71667" background="0" height="173.78009" fwhm="0.162208572" truncated="false" identified="false" rank="1" points_across="17" user_set="TRUE" />
            <transition_peak replicate="PD2" mass_error_ppm="1.1" retention_time="28.85275" start_time="28.59205" end_time="30.15625" area="2351.2998" background="0" height="166.015259" fwhm="0.227475241" truncated="false" identified="false" rank="2" points_across="18" user_set="TRUE" />
            <transition_peak replicate="PD3" mass_error_ppm="3.8" retention_time="29.0464935" start_time="28.7863941" end_time="30.260294" area="1774.553" background="0" height="212.579437" fwhm="0.130899757" truncated="false" identified="false" rank="2" points_across="17" user_set="TRUE" />
            <transition_peak replicate="PD4" mass_error_ppm="-1.5" retention_time="29.079977" start_time="28.7327766" end_time="30.3819771" area="1338.25012" background="0" height="177.9551" fwhm="0.112660974" truncated="false" identified="false" rank="2" points_across="19" user_set="TRUE" />
          </transition_results>
        </transition>
        <transition fragment_type="y" fragment_ordinal="5" calc_neutral_mass="632.257093" product_charge="1" cleavage_aa="Y" loss_neutral_mass="0">
          <precursor_mz>516.24409</precursor_mz>
          <product_mz>633.264369</product_mz>
          <collision_energy>18.392323</collision_energy>
          <transition_results>
            <transition_peak replicate="Ctl1" mass_error_ppm="-0.5" retention_time="28.9958153" start_time="28.388216" end_time="30.0374146" area="3616.45483" background="0" height="330.68988" fwhm="0.183786973" truncated="false" identified="false" rank="2" points_across="20" user_set="TRUE" />
            <transition_peak replicate="Ctl2" mass_error_ppm="0.9" retention_time="28.8651638" start_time="28.3419647" end_time="30.0859642" area="2494.882" background="0" height="244.756577" fwhm="0.169700757" truncated="false" identified="false" rank="1" points_across="20" user_set="TRUE" />
            <transition_peak replicate="Ctl3" mass_error_ppm="1.6" retention_time="28.9396687" start_time="28.59207" end_time="29.98247" area="1721.20068" background="0" height="194.944565" fwhm="0.134548873" truncated="false" identified="false" rank="2" points_across="16" user_set="TRUE" />
            <transition_peak replicate="Ctl4" mass_error_ppm="-2.9" retention_time="29.07287" start_time="28.54907" end_time="30.38237" area="1571.34448" background="0" height="128.397888" fwhm="0.1938606" truncated="false" identified="false" rank="1" points_across="21" user_set="TRUE" />
            <transition_peak replicate="PD1" mass_error_ppm="0.3" retention_time="28.8321075" start_time="28.4837074" end_time="29.964407" area="664.090332" background="0" height="69.15442" fwhm="0.157110319" truncated="false" identified="false" rank="2" points_across="17" user_set="TRUE" />
            <transition_peak replicate="PD2" mass_error_ppm="-2.4" retention_time="28.85275" start_time="28.59205" end_time="30.15625" area="2737.05542" background="0" height="219.484833" fwhm="0.195319742" truncated="false" identified="false" rank="1" points_across="18" user_set="TRUE" />
            <transition_peak replicate="PD3" mass_error_ppm="1.5" retention_time="29.0464935" start_time="28.7863941" end_time="30.260294" area="2051.33447" background="0" height="255.856674" fwhm="0.124462456" truncated="false" identified="false" rank="1" points_across="17" user_set="TRUE" />
            <transition_peak replicate="PD4" mass_error_ppm="0.1" retention_time="29.1667767" start_time="28.7327766" end_time="30.3819771" area="2248.71265" background="0" height="186.152054" fwhm="0.207094759" truncated="false" identified="false" rank="1" points_across="19" user_set="TRUE" />
          </transition_results>
        </transition>
        <transition fragment_type="y" fragment_ordinal="4" calc_neutral_mass="389.227434" product_charge="1" cleavage_aa="V" loss_neutral_mass="0">
          <precursor_mz>516.24409</precursor_mz>
          <product_mz>390.23471</product_mz>
          <collision_energy>18.392323</collision_energy>
          <transition_results>
            <transition_peak replicate="Ctl1" mass_error_ppm="0.4" retention_time="28.9958153" start_time="28.388216" end_time="30.0374146" area="1770.30115" background="0" height="190.501785" fwhm="0.142848" truncated="false" identified="false" rank="3" points_across="20" user_set="TRUE" />
            <transition_peak replicate="Ctl2" mass_error_ppm="0.2" retention_time="28.7779636" start_time="28.3419647" end_time="30.0859642" area="708.098633" background="0" height="80.19268" fwhm="0.153587565" truncated="false" identified="false" rank="3" points_across="20" user_set="TRUE" />
            <transition_peak replicate="Ctl3" mass_error_ppm="0.3" retention_time="28.9396687" start_time="28.59207" end_time="29.98247" area="987.447144" background="0" height="113.096169" fwhm="0.132294729" truncated="false" identified="false" rank="3" points_across="16" user_set="TRUE" />
            <transition_peak replicate="Ctl4" user_set="FALSE" />
            <transition_peak replicate="PD1" user_set="FALSE" />
            <transition_peak replicate="PD2" mass_error_ppm="0" retention_time="28.9396515" start_time="28.59205" end_time="30.15625" area="1057.96045" background="0" height="95.90136" fwhm="0.180574626" truncated="false" identified="false" rank="3" points_across="18" user_set="TRUE" />
            <transition_peak replicate="PD3" mass_error_ppm="-0.7" retention_time="29.0464935" start_time="28.7863941" end_time="30.260294" area="891.1696" background="0" height="126.937729" fwhm="0.11000035" truncated="false" identified="false" rank="3" points_across="17" user_set="TRUE" />
            <transition_peak replicate="PD4" mass_error_ppm="-0.3" retention_time="29.079977" start_time="28.7327766" end_time="30.3819771" area="302.0044" background="0" height="50.3463478" fwhm="0.09456624" truncated="false" identified="false" rank="3" points_across="19" user_set="TRUE" />
          </transition_results>
        </transition>
        <transition fragment_type="y" fragment_ordinal="3" calc_neutral_mass="290.15902" product_charge="1" cleavage_aa="G" loss_neutral_mass="0">
          <precursor_mz>516.24409</precursor_mz>
          <product_mz>291.166296</product_mz>
          <collision_energy>18.392323</collision_energy>
          <transition_results>
            <transition_peak replicate="Ctl1" user_set="FALSE" />
            <transition_peak replicate="Ctl2" mass_error_ppm="-0.1" retention_time="28.7779636" start_time="28.3419647" end_time="30.0859642" area="259.385132" background="0" height="48.59018" fwhm="0.08810229" truncated="false" identified="false" rank="4" points_across="20" user_set="TRUE" />
            <transition_peak replicate="Ctl3" user_set="FALSE" />
            <transition_peak replicate="Ctl4" user_set="FALSE" />
            <transition_peak replicate="PD1" user_set="FALSE" />
            <transition_peak replicate="PD2" user_set="FALSE" />
            <transition_peak replicate="PD3" mass_error_ppm="1.1" retention_time="29.0464935" start_time="28.7863941" end_time="30.260294" area="496.309662" background="0" height="70.69409" fwhm="0.11000035" truncated="false" identified="false" rank="4" points_across="17" user_set="TRUE" />
            <transition_peak replicate="PD4" user_set="FALSE" />
          </transition_results>
        </transition>
        <transition fragment_type="y" fragment_ordinal="2" calc_neutral_mass="233.137556" product_charge="1" cleavage_aa="S" loss_neutral_mass="0">
          <precursor_mz>516.24409</precursor_mz>
          <product_mz>234.144832</product_mz>
          <collision_energy>18.392323</collision_energy>
          <transition_results>
            <transition_peak replicate="Ctl1" user_set="FALSE" />
            <transition_peak replicate="Ctl2" user_set="FALSE" />
            <transition_peak replicate="Ctl3" user_set="FALSE" />
            <transition_peak replicate="Ctl4" user_set="FALSE" />
            <transition_peak replicate="PD1" user_set="FALSE" />
            <transition_peak replicate="PD2" user_set="FALSE" />
            <transition_peak replicate="PD3" user_set="FALSE" />
            <transition_peak replicate="PD4" user_set="FALSE" />
          </transition_results>
        </transition>
        <transition fragment_type="b" fragment_ordinal="2" calc_neutral_mass="186.064057" product_charge="1" cleavage_aa="G" loss_neutral_mass="0">
          <precursor_mz>516.24409</precursor_mz>
          <product_mz>187.071333</product_mz>
          <collision_energy>18.392323</collision_energy>
          <transition_results>
            <transition_peak replicate="Ctl1" user_set="FALSE" />
            <transition_peak replicate="Ctl2" user_set="FALSE" />
            <transition_peak replicate="Ctl3" user_set="FALSE" />
            <transition_peak replicate="Ctl4" user_set="FALSE" />
            <transition_peak replicate="PD1" user_set="FALSE" />
            <transition_peak replicate="PD2" user_set="FALSE" />
            <transition_peak replicate="PD3" user_set="FALSE" />
            <transition_peak replicate="PD4" user_set="FALSE" />
          </transition_results>
        </transition>
        <transition fragment_type="b" fragment_ordinal="3" calc_neutral_mass="285.132471" product_charge="1" cleavage_aa="V" loss_neutral_mass="0">
          <precursor_mz>516.24409</precursor_mz>
          <product_mz>286.139747</product_mz>
          <collision_energy>18.392323</collision_energy>
          <transition_results>
            <transition_peak replicate="Ctl1" user_set="FALSE" />
            <transition_peak replicate="Ctl2" mass_error_ppm="0" retention_time="28.952364" start_time="28.3419647" end_time="30.0859642" area="209.885941" background="0" height="39.3277168" fwhm="0.08809165" truncated="false" identified="false" rank="5" points_across="20" user_set="TRUE" />
            <transition_peak replicate="Ctl3" user_set="FALSE" />
            <transition_peak replicate="Ctl4" user_set="FALSE" />
            <transition_peak replicate="PD1" user_set="FALSE" />
            <transition_peak replicate="PD2" user_set="FALSE" />
            <transition_peak replicate="PD3" user_set="FALSE" />
            <transition_peak replicate="PD4" user_set="FALSE" />
          </transition_results>
        </transition>
        <transition fragment_type="b" fragment_ordinal="4" calc_neutral_mass="398.216535" product_charge="1" cleavage_aa="L" loss_neutral_mass="0">
          <precursor_mz>516.24409</precursor_mz>
          <product_mz>399.223811</product_mz>
          <collision_energy>18.392323</collision_energy>
          <transition_results>
            <transition_peak replicate="Ctl1" user_set="FALSE" />
            <transition_peak replicate="Ctl2" user_set="FALSE" />
            <transition_peak replicate="Ctl3" user_set="FALSE" />
            <transition_peak replicate="Ctl4" user_set="FALSE" />
            <transition_peak replicate="PD1" user_set="FALSE" />
            <transition_peak replicate="PD2" user_set="FALSE" />
            <transition_peak replicate="PD3" user_set="FALSE" />
            <transition_peak replicate="PD4" user_set="FALSE" />
          </transition_results>
        </transition>
        <transition fragment_type="b" fragment_ordinal="5" calc_neutral_mass="641.246194" product_charge="1" cleavage_aa="Y" loss_neutral_mass="0">
          <precursor_mz>516.24409</precursor_mz>
          <product_mz>642.25347</product_mz>
          <collision_energy>18.392323</collision_energy>
          <transition_results>
            <transition_peak replicate="Ctl1" user_set="FALSE" />
            <transition_peak replicate="Ctl2" user_set="FALSE" />
            <transition_peak replicate="Ctl3" user_set="FALSE" />
            <transition_peak replicate="Ctl4" user_set="FALSE" />
            <transition_peak replicate="PD1" user_set="FALSE" />
            <transition_peak replicate="PD2" user_set="FALSE" />
            <transition_peak replicate="PD3" user_set="FALSE" />
            <transition_peak replicate="PD4" user_set="FALSE" />
          </transition_results>
        </transition>
        <transition fragment_type="b" fragment_ordinal="6" calc_neutral_mass="740.314608" product_charge="1" cleavage_aa="V" loss_neutral_mass="0">
          <precursor_mz>516.24409</precursor_mz>
          <product_mz>741.321884</product_mz>
          <collision_energy>18.392323</collision_energy>
          <transition_results>
            <transition_peak replicate="Ctl1" user_set="FALSE" />
            <transition_peak replicate="Ctl2" user_set="FALSE" />
            <transition_peak replicate="Ctl3" user_set="FALSE" />
            <transition_peak replicate="Ctl4" user_set="FALSE" />
            <transition_peak replicate="PD1" user_set="FALSE" />
            <transition_peak replicate="PD2" user_set="FALSE" />
            <transition_peak replicate="PD3" user_set="FALSE" />
            <transition_peak replicate="PD4" user_set="FALSE" />
          </transition_results>
        </transition>
        <transition fragment_type="b" fragment_ordinal="7" calc_neutral_mass="797.336072" product_charge="1" cleavage_aa="G" loss_neutral_mass="0">
          <precursor_mz>516.24409</precursor_mz>
          <product_mz>798.343348</product_mz>
          <collision_energy>18.392323</collision_energy>
          <transition_results>
            <transition_peak replicate="Ctl1" user_set="FALSE" />
            <transition_peak replicate="Ctl2" user_set="FALSE" />
            <transition_peak replicate="Ctl3" user_set="FALSE" />
            <transition_peak replicate="Ctl4" user_set="FALSE" />
            <transition_peak replicate="PD1" user_set="FALSE" />
            <transition_peak replicate="PD2" user_set="FALSE" />
            <transition_peak replicate="PD3" user_set="FALSE" />
            <transition_peak replicate="PD4" user_set="FALSE" />
          </transition_results>
        </transition>
        <transition fragment_type="b" fragment_ordinal="8" calc_neutral_mass="884.368101" product_charge="1" cleavage_aa="S" loss_neutral_mass="0">
          <precursor_mz>516.24409</precursor_mz>
          <product_mz>885.375377</product_mz>
          <collision_energy>18.392323</collision_energy>
          <transition_results>
            <transition_peak replicate="Ctl1" user_set="FALSE" />
            <transition_peak replicate="Ctl2" user_set="FALSE" />
            <transition_peak replicate="Ctl3" user_set="FALSE" />
            <transition_peak replicate="Ctl4" user_set="FALSE" />
            <transition_peak replicate="PD1" user_set="FALSE" />
            <transition_peak replicate="PD2" user_set="FALSE" />
            <transition_peak replicate="PD3" user_set="FALSE" />
            <transition_peak replicate="PD4" user_set="FALSE" />
          </transition_results>
        </transition>
      </precursor>
      <precursor charge="2" isotope_label="heavy" calc_neutral_mass="1038.487827" precursor_mz="520.25119" collision_energy="18.392323" modified_sequence="EGVLY[+80.0]VGSK[+8.0]">
        <precursor_results>
          <precursor_peak replicate="Ctl1" peak_count_ratio="0.857142866" retention_time="28.9958153" start_time="28.388216" end_time="30.0374146" fwhm="0.2244584" area="1983029" background="34225.9766" height="49849.96" mass_error_ppm="-0.394169629" truncated="0" identified="false" user_set="TRUE" />
          <precursor_peak replicate="Ctl2" peak_count_ratio="0.857142866" retention_time="28.8651638" start_time="28.3419647" end_time="30.0859642" fwhm="0.22666508" area="1583519.38" background="12638.1719" height="35996.74" mass_error_ppm="0.6121557" truncated="0" identified="false" user_set="TRUE" />
          <precursor_peak replicate="Ctl3" peak_count_ratio="0.785714269" retention_time="28.9396687" start_time="28.59207" end_time="29.98247" fwhm="0.204650283" area="1290384.5" background="795.4562" height="34281.21" mass_error_ppm="0.6407254" truncated="0" identified="false" user_set="TRUE" />
          <precursor_peak replicate="Ctl4" peak_count_ratio="0.785714269" retention_time="29.07287" start_time="28.54907" end_time="30.38237" fwhm="0.217251971" area="1410146.38" background="140.394287" height="35897.55" mass_error_ppm="-0.0339858346" truncated="0" identified="false" user_set="TRUE" />
          <precursor_peak replicate="PD1" peak_count_ratio="0.857142866" retention_time="28.8321075" start_time="28.4837074" end_time="29.964407" fwhm="0.220455751" area="1621685" background="18200.125" height="45103.35" mass_error_ppm="-0.163557112" truncated="0" identified="false" user_set="TRUE" />
          <precursor_peak replicate="PD2" peak_count_ratio="0.785714269" retention_time="28.85275" start_time="28.59205" end_time="30.15625" fwhm="0.225958288" area="1567814.25" background="6062.705" height="36088.0938" mass_error_ppm="0.7587935" truncated="0" identified="false" user_set="TRUE" />
          <precursor_peak replicate="PD3" peak_count_ratio="0.785714269" retention_time="29.0464935" start_time="28.7863941" end_time="30.260294" fwhm="0.2114044" area="1558529.38" background="9799.437" height="38813.9453" mass_error_ppm="0.255521923" truncated="0" identified="false" user_set="TRUE" />
          <precursor_peak replicate="PD4" peak_count_ratio="0.785714269" retention_time="29.079977" start_time="28.7327766" end_time="30.3819771" fwhm="0.238182425" area="1236586.13" background="0" height="29908.9141" mass_error_ppm="0.00629222253" truncated="0" identified="false" user_set="TRUE" />
        </precursor_results>
        <transition fragment_type="y" fragment_ordinal="8" calc_neutral_mass="909.445234" product_charge="1" cleavage_aa="G" loss_neutral_mass="0">
          <precursor_mz>520.25119</precursor_mz>
          <product_mz>910.45251</product_mz>
          <collision_energy>18.392323</collision_energy>
          <transition_results>
            <transition_peak replicate="Ctl1" mass_error_ppm="-0.7" retention_time="28.9958153" start_time="28.388216" end_time="30.0374146" area="36220.34" background="0" height="2777.503" fwhm="0.204856426" truncated="false" identified="false" rank="7" points_across="19" user_set="TRUE" />
            <transition_peak replicate="Ctl2" mass_error_ppm="1.1" retention_time="28.8651638" start_time="28.3419647" end_time="30.0859642" area="30226.2715" background="0" height="2042.86548" fwhm="0.226225987" truncated="false" identified="false" rank="7" points_across="20" user_set="TRUE" />
            <transition_peak replicate="Ctl3" mass_error_ppm="-0.2" retention_time="28.9396687" start_time="28.59207" end_time="29.98247" area="25051.166" background="0" height="2097.11816" fwhm="0.189094" truncated="false" identified="false" rank="7" points_across="17" user_set="TRUE" />
            <transition_peak replicate="Ctl4" mass_error_ppm="-0.7" retention_time="29.07287" start_time="28.54907" end_time="30.38237" area="26459.78" background="0" height="1961.90369" fwhm="0.209355384" truncated="false" identified="false" rank="7" points_across="21" user_set="TRUE" />
            <transition_peak replicate="PD1" mass_error_ppm="0.4" retention_time="28.8321075" start_time="28.4837074" end_time="29.964407" area="31021.5723" background="0" height="2421.508" fwhm="0.189326614" truncated="false" identified="false" rank="7" points_across="18" user_set="TRUE" />
            <transition_peak replicate="PD2" mass_error_ppm="0.5" retention_time="28.85275" start_time="28.59205" end_time="30.15625" area="30907.4453" background="0" height="2137.66138" fwhm="0.208815768" truncated="false" identified="false" rank="7" points_across="19" user_set="TRUE" />
            <transition_peak replicate="PD3" mass_error_ppm="0.6" retention_time="29.0464935" start_time="28.7863941" end_time="30.260294" area="28981.2031" background="0" height="2129.36572" fwhm="0.2099201" truncated="false" identified="false" rank="7" points_across="18" user_set="TRUE" />
            <transition_peak replicate="PD4" mass_error_ppm="-6.1" retention_time="29.079977" start_time="28.7327766" end_time="30.3819771" area="24342.7461" background="0" height="1838.14978" fwhm="0.213134289" truncated="false" identified="false" rank="7" points_across="19" user_set="TRUE" />
          </transition_results>
        </transition>
        <transition fragment_type="y" fragment_ordinal="7" calc_neutral_mass="852.42377" product_charge="1" cleavage_aa="V" loss_neutral_mass="0">
          <precursor_mz>520.25119</precursor_mz>
          <product_mz>853.431046</product_mz>
          <collision_energy>18.392323</collision_energy>
          <transition_results>
            <transition_peak replicate="Ctl1" mass_error_ppm="0.2" retention_time="28.9958153" start_time="28.388216" end_time="30.0374146" area="59376.3828" background="0" height="4362.087" fwhm="0.212898538" truncated="false" identified="false" rank="6" points_across="19" user_set="TRUE" />
            <transition_peak replicate="Ctl2" mass_error_ppm="1.5" retention_time="28.8651638" start_time="28.3419647" end_time="30.0859642" area="49571.6641" background="0" height="3345.521" fwhm="0.220749363" truncated="false" identified="false" rank="6" points_across="20" user_set="TRUE" />
            <transition_peak replicate="Ctl3" mass_error_ppm="1.8" retention_time="28.9396687" start_time="28.59207" end_time="29.98247" area="39960.9453" background="0" height="3317.24829" fwhm="0.192541525" truncated="false" identified="false" rank="6" points_across="17" user_set="TRUE" />
            <transition_peak replicate="Ctl4" mass_error_ppm="0" retention_time="29.07287" start_time="28.54907" end_time="30.38237" area="43793.5664" background="0" height="3271.57666" fwhm="0.20405902" truncated="false" identified="false" rank="6" points_across="21" user_set="TRUE" />
            <transition_peak replicate="PD1" mass_error_ppm="0.9" retention_time="28.8321075" start_time="28.4837074" end_time="29.964407" area="48683.5938" background="0" height="3563.85742" fwhm="0.203898385" truncated="false" identified="false" rank="6" points_across="18" user_set="TRUE" />
            <transition_peak replicate="PD2" mass_error_ppm="1.8" retention_time="28.85275" start_time="28.59205" end_time="30.15625" area="46548.8945" background="0" height="3107.8313" fwhm="0.2136371" truncated="false" identified="false" rank="6" points_across="19" user_set="TRUE" />
            <transition_peak replicate="PD3" mass_error_ppm="1.1" retention_time="29.0464935" start_time="28.7863941" end_time="30.260294" area="48911.082" background="0" height="3563.21973" fwhm="0.20608893" truncated="false" identified="false" rank="6" points_across="18" user_set="TRUE" />
            <transition_peak replicate="PD4" mass_error_ppm="1.7" retention_time="29.079977" start_time="28.7327766" end_time="30.3819771" area="38293" background="0" height="2682.423" fwhm="0.227125853" truncated="false" identified="false" rank="6" points_across="19" user_set="TRUE" />
          </transition_results>
        </transition>
        <transition fragment_type="y" fragment_ordinal="6" calc_neutral_mass="753.355356" product_charge="1" cleavage_aa="L" loss_neutral_mass="0">
          <precursor_mz>520.25119</precursor_mz>
          <product_mz>754.362632</product_mz>
          <collision_energy>18.392323</collision_energy>
          <transition_results>
            <transition_peak replicate="Ctl1" mass_error_ppm="-0.1" retention_time="28.9958153" start_time="28.388216" end_time="30.0374146" area="610298.3" background="11141.1611" height="43773.7539" fwhm="0.2090788" truncated="false" identified="false" rank="2" points_across="19" user_set="TRUE" />
            <transition_peak replicate="Ctl2" mass_error_ppm="0.8" retention_time="28.8651638" start_time="28.3419647" end_time="30.0859642" area="485472.875" background="7904.632" height="31709.416" fwhm="0.221350789" truncated="false" identified="false" rank="2" points_across="20" user_set="TRUE" />
            <transition_peak replicate="Ctl3" mass_error_ppm="0.8" retention_time="28.9396687" start_time="28.59207" end_time="29.98247" area="395040.4" background="0" height="30430.082" fwhm="0.201133817" truncated="false" identified="false" rank="2" points_across="17" user_set="TRUE" />
            <transition_peak replicate="Ctl4" mass_error_ppm="0" retention_time="29.07287" start_time="28.54907" end_time="30.38237" area="435794.9" background="0" height="31029.7578" fwhm="0.202870816" truncated="false" identified="false" rank="2" points_across="21" user_set="TRUE" />
            <transition_peak replicate="PD1" mass_error_ppm="0" retention_time="28.8321075" start_time="28.4837074" end_time="29.964407" area="494997.2" background="8241.765" height="38644.5938" fwhm="0.183138534" truncated="false" identified="false" rank="2" points_across="18" user_set="TRUE" />
            <transition_peak replicate="PD2" mass_error_ppm="0.9" retention_time="28.9396515" start_time="28.59205" end_time="30.15625" area="487376.563" background="0" height="31981.5586" fwhm="0.211603016" truncated="false" identified="false" rank="2" points_across="19" user_set="TRUE" />
            <transition_peak replicate="PD3" mass_error_ppm="0.5" retention_time="29.0464935" start_time="28.7863941" end_time="30.260294" area="483742.625" background="0" height="34779.77" fwhm="0.205173478" truncated="false" identified="false" rank="2" points_across="18" user_set="TRUE" />
            <transition_peak replicate="PD4" mass_error_ppm="-0.8" retention_time="29.079977" start_time="28.7327766" end_time="30.3819771" area="377888.875" background="0" height="26423.7969" fwhm="0.227253" truncated="false" identified="false" rank="2" points_across="19" user_set="TRUE" />
          </transition_results>
        </transition>
        <transition fragment_type="y" fragment_ordinal="5" calc_neutral_mass="640.271292" product_charge="1" cleavage_aa="Y" loss_neutral_mass="0">
          <precursor_mz>520.25119</precursor_mz>
          <product_mz>641.278568</product_mz>
          <collision_energy>18.392323</collision_energy>
          <transition_results>
            <transition_peak replicate="Ctl1" mass_error_ppm="-0.3" retention_time="28.9958153" start_time="28.388216" end_time="30.0374146" area="692312.1" background="17426.7559" height="49849.96" fwhm="0.209902614" truncated="false" identified="false" rank="1" points_across="19" user_set="TRUE" />
            <transition_peak replicate="Ctl2" mass_error_ppm="0.7" retention_time="28.8651638" start_time="28.3419647" end_time="30.0859642" area="554732.6" background="4733.54" height="35996.74" fwhm="0.221569" truncated="false" identified="false" rank="1" points_across="20" user_set="TRUE" />
            <transition_peak replicate="Ctl3" mass_error_ppm="0.8" retention_time="28.9396687" start_time="28.59207" end_time="29.98247" area="457561.438" background="437.64" height="34281.21" fwhm="0.204650283" truncated="false" identified="false" rank="1" points_across="17" user_set="TRUE" />
            <transition_peak replicate="Ctl4" mass_error_ppm="0.3" retention_time="29.07287" start_time="28.54907" end_time="30.38237" area="499873" background="0" height="35897.55" fwhm="0.201269642" truncated="false" identified="false" rank="1" points_across="21" user_set="TRUE" />
            <transition_peak replicate="PD1" mass_error_ppm="-0.1" retention_time="28.8321075" start_time="28.4837074" end_time="29.964407" area="570634.25" background="9958.36" height="45103.35" fwhm="0.179441109" truncated="false" identified="false" rank="1" points_across="18" user_set="TRUE" />
            <transition_peak replicate="PD2" mass_error_ppm="0.9" retention_time="28.85275" start_time="28.59205" end_time="30.15625" area="549461.5" background="6062.705" height="36088.0938" fwhm="0.212191761" truncated="false" identified="false" rank="1" points_across="19" user_set="TRUE" />
            <transition_peak replicate="PD3" mass_error_ppm="0.4" retention_time="29.0464935" start_time="28.7863941" end_time="30.260294" area="534936.2" background="9799.437" height="38813.9453" fwhm="0.205705285" truncated="false" identified="false" rank="1" points_across="18" user_set="TRUE" />
            <transition_peak replicate="PD4" mass_error_ppm="0.7" retention_time="29.079977" start_time="28.7327766" end_time="30.3819771" area="448822.875" background="0" height="29908.9141" fwhm="0.231517747" truncated="false" identified="false" rank="1" points_across="19" user_set="TRUE" />
          </transition_results>
        </transition>
        <transition fragment_type="y" fragment_ordinal="4" calc_neutral_mass="397.241633" product_charge="1" cleavage_aa="V" loss_neutral_mass="0">
          <precursor_mz>520.25119</precursor_mz>
          <product_mz>398.248909</product_mz>
          <collision_energy>18.392323</collision_energy>
          <transition_results>
            <transition_peak replicate="Ctl1" mass_error_ppm="-0.8" retention_time="28.9958153" start_time="28.388216" end_time="30.0374146" area="325075.9" background="5658.059" height="22803.543" fwhm="0.215865314" truncated="false" identified="false" rank="3" points_across="19" user_set="TRUE" />
            <transition_peak replicate="Ctl2" mass_error_ppm="0.2" retention_time="28.8651638" start_time="28.3419647" end_time="30.0859642" area="259021.688" background="0" height="16269.4678" fwhm="0.22666508" truncated="false" identified="false" rank="3" points_across="20" user_set="TRUE" />
            <transition_peak replicate="Ctl3" mass_error_ppm="0.2" retention_time="28.9396687" start_time="28.59207" end_time="29.98247" area="209244.375" background="357.8162" height="15952.6611" fwhm="0.202122986" truncated="false" identified="false" rank="3" points_across="17" user_set="TRUE" />
            <transition_peak replicate="Ctl4" mass_error_ppm="-0.3" retention_time="29.07287" start_time="28.54907" end_time="30.38237" area="228476.625" background="140.394287" height="16348.335" fwhm="0.204842284" truncated="false" identified="false" rank="3" points_across="21" user_set="TRUE" />
            <transition_peak replicate="PD1" mass_error_ppm="-0.6" retention_time="28.8321075" start_time="28.4837074" end_time="29.964407" area="267351.344" background="0" height="20596.9629" fwhm="0.17948629" truncated="false" identified="false" rank="3" points_across="18" user_set="TRUE" />
            <transition_peak replicate="PD2" mass_error_ppm="0.4" retention_time="28.9396515" start_time="28.59205" end_time="30.15625" area="256647.75" background="0" height="17275.1973" fwhm="0.2083994" truncated="false" identified="false" rank="3" points_across="19" user_set="TRUE" />
            <transition_peak replicate="PD3" mass_error_ppm="-0.3" retention_time="29.0464935" start_time="28.7863941" end_time="30.260294" area="257220.344" background="0" height="18488.9434" fwhm="0.204559639" truncated="false" identified="false" rank="3" points_across="18" user_set="TRUE" />
            <transition_peak replicate="PD4" mass_error_ppm="0.5" retention_time="29.079977" start_time="28.7327766" end_time="30.3819771" area="196069.609" background="0" height="13444.4121" fwhm="0.226807982" truncated="false" identified="false" rank="3" points_across="19" user_set="TRUE" />
          </transition_results>
        </transition>
        <transition fragment_type="y" fragment_ordinal="3" calc_neutral_mass="298.173219" product_charge="1" cleavage_aa="G" loss_neutral_mass="0">
          <precursor_mz>520.25119</precursor_mz>
          <product_mz>299.180495</product_mz>
          <collision_energy>18.392323</collision_energy>
          <transition_results>
            <transition_peak replicate="Ctl1" mass_error_ppm="-1.1" retention_time="28.9958153" start_time="28.388216" end_time="30.0374146" area="148211.828" background="0" height="10333.0361" fwhm="0.216911644" truncated="false" identified="false" rank="4" points_across="19" user_set="TRUE" />
            <transition_peak replicate="Ctl2" mass_error_ppm="0.1" retention_time="28.8651638" start_time="28.3419647" end_time="30.0859642" area="117588.547" background="0" height="7702.785" fwhm="0.221880347" truncated="false" identified="false" rank="4" points_across="20" user_set="TRUE" />
            <transition_peak replicate="Ctl3" mass_error_ppm="0.1" retention_time="28.9396687" start_time="28.59207" end_time="29.98247" area="94479.71" background="0" height="7340.56543" fwhm="0.19739458" truncated="false" identified="false" rank="4" points_across="17" user_set="TRUE" />
            <transition_peak replicate="Ctl4" mass_error_ppm="-0.8" retention_time="29.07287" start_time="28.54907" end_time="30.38237" area="102705.984" background="0" height="7737.56836" fwhm="0.19693771" truncated="false" identified="false" rank="4" points_across="21" user_set="TRUE" />
            <transition_peak replicate="PD1" mass_error_ppm="-0.6" retention_time="28.8321075" start_time="28.4837074" end_time="29.964407" area="119768.617" background="0" height="9309.783" fwhm="0.188074648" truncated="false" identified="false" rank="4" points_across="18" user_set="TRUE" />
            <transition_peak replicate="PD2" mass_error_ppm="0.2" retention_time="28.9396515" start_time="28.59205" end_time="30.15625" area="112850.234" background="0" height="7282.44873" fwhm="0.216055721" truncated="false" identified="false" rank="4" points_across="19" user_set="TRUE" />
            <transition_peak replicate="PD3" mass_error_ppm="-0.3" retention_time="29.0464935" start_time="28.7863941" end_time="30.260294" area="118727.266" background="0" height="8301.957" fwhm="0.2114044" truncated="false" identified="false" rank="4" points_across="18" user_set="TRUE" />
            <transition_peak replicate="PD4" mass_error_ppm="-0.6" retention_time="29.079977" start_time="28.7327766" end_time="30.3819771" area="84990.21" background="0" height="5829.40869" fwhm="0.23329252" truncated="false" identified="false" rank="4" points_across="19" user_set="TRUE" />
          </transition_results>
        </transition>
        <transition fragment_type="y" fragment_ordinal="2" calc_neutral_mass="241.151755" product_charge="1" cleavage_aa="S" loss_neutral_mass="0">
          <precursor_mz>520.25119</precursor_mz>
          <product_mz>242.159031</product_mz>
          <collision_energy>18.392323</collision_energy>
          <transition_results>
            <transition_peak replicate="Ctl1" mass_error_ppm="-0.2" retention_time="28.9958153" start_time="28.388216" end_time="30.0374146" area="21735.1172" background="0" height="1669.85645" fwhm="0.206625909" truncated="false" identified="false" rank="8" points_across="19" user_set="TRUE" />
            <transition_peak replicate="Ctl2" mass_error_ppm="0.8" retention_time="28.8651638" start_time="28.3419647" end_time="30.0859642" area="16008.7109" background="0" height="1099.39" fwhm="0.218817383" truncated="false" identified="false" rank="8" points_across="20" user_set="TRUE" />
            <transition_peak replicate="Ctl3" mass_error_ppm="1" retention_time="28.9396687" start_time="28.59207" end_time="29.98247" area="13301.6465" background="0" height="1158.67322" fwhm="0.184583053" truncated="false" identified="false" rank="8" points_across="17" user_set="TRUE" />
            <transition_peak replicate="Ctl4" mass_error_ppm="1" retention_time="29.07287" start_time="28.54907" end_time="30.38237" area="14404.1387" background="0" height="1092.0614" fwhm="0.217251971" truncated="false" identified="false" rank="8" points_across="21" user_set="TRUE" />
            <transition_peak replicate="PD1" mass_error_ppm="0.2" retention_time="28.8321075" start_time="28.4837074" end_time="29.964407" area="17785.21" background="0" height="1487.30042" fwhm="0.180156142" truncated="false" identified="false" rank="8" points_across="18" user_set="TRUE" />
            <transition_peak replicate="PD2" mass_error_ppm="0.5" retention_time="28.85275" start_time="28.59205" end_time="30.15625" area="17913.2188" background="0" height="1158.49255" fwhm="0.225958288" truncated="false" identified="false" rank="8" points_across="19" user_set="TRUE" />
            <transition_peak replicate="PD3" mass_error_ppm="0.2" retention_time="29.0464935" start_time="28.7863941" end_time="30.260294" area="17302.0254" background="0" height="1330.74817" fwhm="0.199762747" truncated="false" identified="false" rank="8" points_across="18" user_set="TRUE" />
            <transition_peak replicate="PD4" mass_error_ppm="0.5" retention_time="29.079977" start_time="28.7327766" end_time="30.3819771" area="12816.47" background="0" height="885.480469" fwhm="0.238182425" truncated="false" identified="false" rank="8" points_across="19" user_set="TRUE" />
          </transition_results>
        </transition>
        <transition fragment_type="b" fragment_ordinal="2" calc_neutral_mass="186.064057" product_charge="1" cleavage_aa="G" loss_neutral_mass="0">
          <precursor_mz>520.25119</precursor_mz>
          <product_mz>187.071333</product_mz>
          <collision_energy>18.392323</collision_energy>
          <transition_results>
            <transition_peak replicate="Ctl1" retention_time="28.388216" start_time="28.388216" end_time="30.0374146" area="0" background="0" height="0" fwhm="1.64919281" fwhm_degenerate="true" truncated="false" identified="false" rank="0" points_across="19" user_set="TRUE" />
            <transition_peak replicate="Ctl2" retention_time="28.3419647" start_time="28.3419647" end_time="30.0859642" area="0" background="0" height="0" fwhm="1.7440033" fwhm_degenerate="true" truncated="false" identified="false" rank="0" points_across="20" user_set="TRUE" />
            <transition_peak replicate="Ctl3" retention_time="28.59207" start_time="28.59207" end_time="29.98247" area="0" background="0" height="0" fwhm="1.39038086" fwhm_degenerate="true" truncated="false" identified="false" rank="0" points_across="17" user_set="TRUE" />
            <transition_peak replicate="Ctl4" retention_time="28.54907" start_time="28.54907" end_time="30.38237" area="0" background="0" height="0" fwhm="1.83328629" fwhm_degenerate="true" truncated="false" identified="false" rank="0" points_across="21" user_set="TRUE" />
            <transition_peak replicate="PD1" retention_time="28.4837074" start_time="28.4837074" end_time="29.964407" area="0" background="0" height="0" fwhm="1.48071671" fwhm_degenerate="true" truncated="false" identified="false" rank="0" points_across="18" user_set="TRUE" />
            <transition_peak replicate="PD2" retention_time="28.59205" start_time="28.59205" end_time="30.15625" area="0" background="0" height="0" fwhm="1.5642128" fwhm_degenerate="true" truncated="false" identified="false" rank="0" points_across="19" user_set="TRUE" />
            <transition_peak replicate="PD3" retention_time="28.7863941" start_time="28.7863941" end_time="30.260294" area="0" background="0" height="0" fwhm="1.473875" fwhm_degenerate="true" truncated="false" identified="false" rank="0" points_across="18" user_set="TRUE" />
            <transition_peak replicate="PD4" retention_time="28.7327766" start_time="28.7327766" end_time="30.3819771" area="0" background="0" height="0" fwhm="1.64919281" fwhm_degenerate="true" truncated="false" identified="false" rank="0" points_across="19" user_set="TRUE" />
          </transition_results>
        </transition>
        <transition fragment_type="b" fragment_ordinal="3" calc_neutral_mass="285.132471" product_charge="1" cleavage_aa="V" loss_neutral_mass="0">
          <precursor_mz>520.25119</precursor_mz>
          <product_mz>286.139747</product_mz>
          <collision_energy>18.392323</collision_energy>
          <transition_results>
            <transition_peak replicate="Ctl1" mass_error_ppm="-0.8" retention_time="28.9958153" start_time="28.388216" end_time="30.0374146" area="77008.75" background="0" height="5421.538" fwhm="0.218082458" truncated="false" identified="false" rank="5" points_across="19" user_set="TRUE" />
            <transition_peak replicate="Ctl2" mass_error_ppm="0" retention_time="28.8651638" start_time="28.3419647" end_time="30.0859642" area="60302.0352" background="0" height="3936.07813" fwhm="0.221276268" truncated="false" identified="false" rank="5" points_across="20" user_set="TRUE" />
            <transition_peak replicate="Ctl3" mass_error_ppm="0.2" retention_time="28.9396687" start_time="28.59207" end_time="29.98247" area="48051.64" background="0" height="3995.92383" fwhm="0.187624827" truncated="false" identified="false" rank="5" points_across="17" user_set="TRUE" />
            <transition_peak replicate="Ctl4" mass_error_ppm="-0.8" retention_time="29.07287" start_time="28.54907" end_time="30.38237" area="51114.14" background="0" height="3685.57568" fwhm="0.2101573" truncated="false" identified="false" rank="5" points_across="21" user_set="TRUE" />
            <transition_peak replicate="PD1" mass_error_ppm="-0.6" retention_time="28.8321075" start_time="28.4837074" end_time="29.964407" area="62215.4453" background="0" height="4739.27148" fwhm="0.192117631" truncated="false" identified="false" rank="5" points_across="18" user_set="TRUE" />
            <transition_peak replicate="PD2" mass_error_ppm="0.3" retention_time="28.9396515" start_time="28.59205" end_time="30.15625" area="58137.42" background="0" height="4000.284" fwhm="0.2065987" truncated="false" identified="false" rank="5" points_across="19" user_set="TRUE" />
            <transition_peak replicate="PD3" mass_error_ppm="-0.4" retention_time="29.0464935" start_time="28.7863941" end_time="30.260294" area="60130.4844" background="0" height="4278.32861" fwhm="0.209097236" truncated="false" identified="false" rank="5" points_across="18" user_set="TRUE" />
            <transition_peak replicate="PD4" mass_error_ppm="0.3" retention_time="29.079977" start_time="28.7327766" end_time="30.3819771" area="45846.5039" background="0" height="3218.19263" fwhm="0.226177543" truncated="false" identified="false" rank="5" points_across="19" user_set="TRUE" />
          </transition_results>
        </transition>
        <transition fragment_type="b" fragment_ordinal="4" calc_neutral_mass="398.216535" product_charge="1" cleavage_aa="L" loss_neutral_mass="0">
          <precursor_mz>520.25119</precursor_mz>
          <product_mz>399.223811</product_mz>
          <collision_energy>18.392323</collision_energy>
          <transition_results>
            <transition_peak replicate="Ctl1" mass_error_ppm="-0.9" retention_time="28.9958153" start_time="28.388216" end_time="30.0374146" area="7446.175" background="0" height="533.522949" fwhm="0.2244584" truncated="false" identified="false" rank="9" points_across="19" user_set="TRUE" />
            <transition_peak replicate="Ctl2" mass_error_ppm="0.3" retention_time="28.8651638" start_time="28.3419647" end_time="30.0859642" area="5919.12646" background="0" height="439.643158" fwhm="0.215025261" truncated="false" identified="false" rank="9" points_across="20" user_set="TRUE" />
            <transition_peak replicate="Ctl3" mass_error_ppm="-0.3" retention_time="28.9396687" start_time="28.59207" end_time="29.98247" area="5119.96875" background="0" height="505.3267" fwhm="0.164868519" truncated="false" identified="false" rank="9" points_across="17" user_set="TRUE" />
            <transition_peak replicate="Ctl4" mass_error_ppm="-0.4" retention_time="29.16017" start_time="28.54907" end_time="30.38237" area="3985.17285" background="0" height="338.4814" fwhm="0.188598886" truncated="false" identified="false" rank="9" points_across="21" user_set="TRUE" />
            <transition_peak replicate="PD1" mass_error_ppm="-0.9" retention_time="28.8321075" start_time="28.4837074" end_time="29.964407" area="5555.641" background="0" height="446.685425" fwhm="0.1980213" truncated="false" identified="false" rank="9" points_across="18" user_set="TRUE" />
            <transition_peak replicate="PD2" mass_error_ppm="0.1" retention_time="28.85275" start_time="28.59205" end_time="30.15625" area="5099.597" background="0" height="441.844269" fwhm="0.185303137" truncated="false" identified="false" rank="9" points_across="19" user_set="TRUE" />
            <transition_peak replicate="PD3" mass_error_ppm="-0.4" retention_time="29.0464935" start_time="28.7863941" end_time="30.260294" area="4583.694" background="0" height="433.999268" fwhm="0.17681548" truncated="false" identified="false" rank="9" points_across="18" user_set="TRUE" />
            <transition_peak replicate="PD4" mass_error_ppm="-0.9" retention_time="29.079977" start_time="28.7327766" end_time="30.3819771" area="4228.606" background="0" height="330.5728" fwhm="0.21867846" truncated="false" identified="false" rank="9" points_across="19" user_set="TRUE" />
          </transition_results>
        </transition>
        <transition fragment_type="b" fragment_ordinal="5" calc_neutral_mass="641.246194" product_charge="1" cleavage_aa="Y" loss_neutral_mass="0">
          <precursor_mz>520.25119</precursor_mz>
          <product_mz>642.25347</product_mz>
          <collision_energy>18.392323</collision_energy>
          <transition_results>
            <transition_peak replicate="Ctl1" retention_time="28.388216" start_time="28.388216" end_time="30.0374146" area="0" background="0" height="0" fwhm="1.64919281" fwhm_degenerate="true" truncated="false" identified="false" rank="0" points_across="19" user_set="TRUE" />
            <transition_peak replicate="Ctl2" retention_time="28.3419647" start_time="28.3419647" end_time="30.0859642" area="0" background="0" height="0" fwhm="1.7440033" fwhm_degenerate="true" truncated="false" identified="false" rank="0" points_across="20" user_set="TRUE" />
            <transition_peak replicate="Ctl3" retention_time="28.59207" start_time="28.59207" end_time="29.98247" area="0" background="0" height="0" fwhm="1.39038086" fwhm_degenerate="true" truncated="false" identified="false" rank="0" points_across="17" user_set="TRUE" />
            <transition_peak replicate="Ctl4" retention_time="28.54907" start_time="28.54907" end_time="30.38237" area="0" background="0" height="0" fwhm="1.83328629" fwhm_degenerate="true" truncated="false" identified="false" rank="0" points_across="21" user_set="TRUE" />
            <transition_peak replicate="PD1" retention_time="28.4837074" start_time="28.4837074" end_time="29.964407" area="0" background="0" height="0" fwhm="1.48071671" fwhm_degenerate="true" truncated="false" identified="false" rank="0" points_across="18" user_set="TRUE" />
            <transition_peak replicate="PD2" retention_time="28.59205" start_time="28.59205" end_time="30.15625" area="0" background="0" height="0" fwhm="1.5642128" fwhm_degenerate="true" truncated="false" identified="false" rank="0" points_across="19" user_set="TRUE" />
            <transition_peak replicate="PD3" retention_time="28.7863941" start_time="28.7863941" end_time="30.260294" area="0" background="0" height="0" fwhm="1.473875" fwhm_degenerate="true" truncated="false" identified="false" rank="0" points_across="18" user_set="TRUE" />
            <transition_peak replicate="PD4" retention_time="28.7327766" start_time="28.7327766" end_time="30.3819771" area="0" background="0" height="0" fwhm="1.64919281" fwhm_degenerate="true" truncated="false" identified="false" rank="0" points_across="19" user_set="TRUE" />
          </transition_results>
        </transition>
        <transition fragment_type="b" fragment_ordinal="6" calc_neutral_mass="740.314608" product_charge="1" cleavage_aa="V" loss_neutral_mass="0">
          <precursor_mz>520.25119</precursor_mz>
          <product_mz>741.321884</product_mz>
          <collision_energy>18.392323</collision_energy>
          <transition_results>
            <transition_peak replicate="Ctl1" mass_error_ppm="-2.5" retention_time="28.9958153" start_time="28.388216" end_time="30.0374146" area="3551.18433" background="0" height="326.6261" fwhm="0.172290683" truncated="false" identified="false" rank="10" points_across="19" user_set="TRUE" />
            <transition_peak replicate="Ctl2" mass_error_ppm="1.2" retention_time="28.8651638" start_time="28.3419647" end_time="30.0859642" area="3143.30981" background="0" height="240.95491" fwhm="0.194082111" truncated="false" identified="false" rank="10" points_across="20" user_set="TRUE" />
            <transition_peak replicate="Ctl3" mass_error_ppm="1.2" retention_time="28.9396687" start_time="28.59207" end_time="29.98247" area="1899.78113" background="0" height="205.168747" fwhm="0.143647686" truncated="false" identified="false" rank="10" points_across="17" user_set="TRUE" />
            <transition_peak replicate="Ctl4" mass_error_ppm="-0.6" retention_time="29.07287" start_time="28.54907" end_time="30.38237" area="2765.41" background="0" height="243.599014" fwhm="0.188407063" truncated="false" identified="false" rank="10" points_across="21" user_set="TRUE" />
            <transition_peak replicate="PD1" mass_error_ppm="2.5" retention_time="28.8321075" start_time="28.4837074" end_time="29.964407" area="2953.73267" background="0" height="238.56601" fwhm="0.220455751" truncated="false" identified="false" rank="10" points_across="18" user_set="TRUE" />
            <transition_peak replicate="PD2" mass_error_ppm="1.1" retention_time="28.9396515" start_time="28.59205" end_time="30.15625" area="2370.2583" background="0" height="262.649" fwhm="0.15682067" truncated="false" identified="false" rank="10" points_across="19" user_set="TRUE" />
            <transition_peak replicate="PD3" mass_error_ppm="1.9" retention_time="29.0464935" start_time="28.7863941" end_time="30.260294" area="3088.22046" background="0" height="331.6653" fwhm="0.144621029" truncated="false" identified="false" rank="10" points_across="18" user_set="TRUE" />
            <transition_peak replicate="PD4" mass_error_ppm="2.3" retention_time="29.079977" start_time="28.7327766" end_time="30.3819771" area="1961.5293" background="0" height="185.10556" fwhm="0.177045479" truncated="false" identified="false" rank="10" points_across="19" user_set="TRUE" />
          </transition_results>
        </transition>
        <transition fragment_type="b" fragment_ordinal="7" calc_neutral_mass="797.336072" product_charge="1" cleavage_aa="G" loss_neutral_mass="0">
          <precursor_mz>520.25119</precursor_mz>
          <product_mz>798.343348</product_mz>
          <collision_energy>18.392323</collision_energy>
          <transition_results>
            <transition_peak replicate="Ctl1" mass_error_ppm="2.8" retention_time="28.9958153" start_time="28.388216" end_time="30.0374146" area="995.935547" background="0" height="104.430672" fwhm="0.164786309" truncated="false" identified="false" rank="11" points_across="19" user_set="TRUE" />
            <transition_peak replicate="Ctl2" mass_error_ppm="4.1" retention_time="28.7779636" start_time="28.3419647" end_time="30.0859642" area="785.277466" background="0" height="75.5685349" fwhm="0.172271416" truncated="false" identified="false" rank="11" points_across="20" user_set="TRUE" />
            <transition_peak replicate="Ctl3" mass_error_ppm="4.2" retention_time="28.9396687" start_time="28.59207" end_time="29.98247" area="673.487854" background="0" height="87.92794" fwhm="0.125283" truncated="false" identified="false" rank="11" points_across="17" user_set="TRUE" />
            <transition_peak replicate="Ctl4" mass_error_ppm="1.4" retention_time="29.16017" start_time="28.54907" end_time="30.38237" area="773.7098" background="0" height="73.80718" fwhm="0.174659967" truncated="false" identified="false" rank="11" points_across="21" user_set="TRUE" />
            <transition_peak replicate="PD1" mass_error_ppm="-1.2" retention_time="28.8321075" start_time="28.4837074" end_time="29.964407" area="409.864777" background="0" height="78.01566" fwhm="0.08733224" truncated="false" identified="false" rank="11" points_across="18" user_set="TRUE" />
            <transition_peak replicate="PD2" mass_error_ppm="5" retention_time="28.85275" start_time="28.59205" end_time="30.15625" area="501.402557" background="0" height="75.0723648" fwhm="0.103878811" truncated="false" identified="false" rank="11" points_across="19" user_set="TRUE" />
            <transition_peak replicate="PD3" mass_error_ppm="0.6" retention_time="29.0464935" start_time="28.7863941" end_time="30.260294" area="906.2106" background="0" height="96.95299" fwhm="0.144689813" truncated="false" identified="false" rank="11" points_across="18" user_set="TRUE" />
            <transition_peak replicate="PD4" mass_error_ppm="8.6" retention_time="29.079977" start_time="28.7327766" end_time="30.3819771" area="1325.58093" background="0" height="113.552513" fwhm="0.1419606" truncated="false" identified="false" rank="11" points_across="19" user_set="TRUE" />
          </transition_results>
        </transition>
        <transition fragment_type="b" fragment_ordinal="8" calc_neutral_mass="884.368101" product_charge="1" cleavage_aa="S" loss_neutral_mass="0">
          <precursor_mz>520.25119</precursor_mz>
          <product_mz>885.375377</product_mz>
          <collision_energy>18.392323</collision_energy>
          <transition_results>
            <transition_peak replicate="Ctl1" mass_error_ppm="3" retention_time="28.9958153" start_time="28.388216" end_time="30.0374146" area="797.072266" background="0" height="83.57849" fwhm="0.164786309" truncated="false" identified="false" rank="12" points_across="19" user_set="TRUE" />
            <transition_peak replicate="Ctl2" mass_error_ppm="-0.1" retention_time="28.7779636" start_time="28.3419647" end_time="30.0859642" area="747.293" background="0" height="75.52116" fwhm="0.169080719" truncated="false" identified="false" rank="12" points_across="20" user_set="TRUE" />
            <transition_peak replicate="Ctl3" retention_time="28.59207" start_time="28.59207" end_time="29.98247" area="0" background="0" height="0" fwhm="1.39038086" fwhm_degenerate="true" truncated="false" identified="false" rank="0" points_across="17" user_set="TRUE" />
            <transition_peak replicate="Ctl4" retention_time="28.54907" start_time="28.54907" end_time="30.38237" area="0" background="0" height="0" fwhm="1.83328629" fwhm_degenerate="true" truncated="false" identified="false" rank="0" points_across="21" user_set="TRUE" />
            <transition_peak replicate="PD1" mass_error_ppm="-0.8" retention_time="28.9192085" start_time="28.4837074" end_time="29.964407" area="308.427582" background="0" height="58.707962" fwhm="0.08733224" truncated="false" identified="false" rank="12" points_across="18" user_set="TRUE" />
            <transition_peak replicate="PD2" retention_time="28.59205" start_time="28.59205" end_time="30.15625" area="0" background="0" height="0" fwhm="1.5642128" fwhm_degenerate="true" truncated="false" identified="false" rank="0" points_across="19" user_set="TRUE" />
            <transition_peak replicate="PD3" retention_time="28.7863941" start_time="28.7863941" end_time="30.260294" area="0" background="0" height="0" fwhm="1.473875" fwhm_degenerate="true" truncated="false" identified="false" rank="0" points_across="18" user_set="TRUE" />
            <transition_peak replicate="PD4" retention_time="28.7327766" start_time="28.7327766" end_time="30.3819771" area="0" background="0" height="0" fwhm="1.64919281" fwhm_degenerate="true" truncated="false" identified="false" rank="0" points_across="19" user_set="TRUE" />
          </transition_results>
        </transition>
      </precursor>
    </peptide>
  </peptide_list>
</srm_settings>
